# Supplementary material for: Maternal exposure to sulfonamides and adverse pregnancy outcomes: A systematic review and meta-analysis
Source: PLoS One. 2020 Dec 2;15(12):e0242523. doi: 10.1371/journal.pone.0242523 (PMC7710089; doi:10.1371/journal.pone.0242523)
Supplement: S1 Table — (XLSX) [file pone.0242523.s002.xlsx]

## Sheet: Sheet1
Fig 2. maternal exposure to sulfonamides on offspring’s congenital malformations
author	year	a	b	c	d
Czeizel AE	2004	140	163	22703	37988
Prasad MH	1996	12	552	6	630
Ratanajamit C	2003	156	3328	2379	57796
Hansen C	2016	290	6398	245	6443
Crider KS	2009	146	42	13009	4899
Brumfitt W	1973	4	116	3	63
Hill L	1988	28	15	648	661
Damkier P	2019	1246	21438	42047	759601
Fig 3. maternal exposure to sulfonamides on offspring’s congenital malformations-subgroup analysis by periods of gestation
author	year	a	b	c	d	trimester
Ratanajamit C	2003	101	2072	2379	57796	Pre-pregnancy and first trimester of pregnancy
Crider KS	2009	146	42	13009	4899	Pre-pregnancy and first trimester of pregnancy
Czeizel AE	2004	41	38	22802	38113	Pre-pregnancy and first trimester of pregnancy
Hansen C	2016	290	6398	245	6443	Pre-pregnancy and first trimester of pregnancy
Hill L	1988	8	6	668	670	Pre-pregnancy and first trimester of pregnancy
Damkier P	2019	1246	21438	42047	759601	Pre-pregnancy and first trimester of pregnancy
Czeizel AE	2004	140	163	22802	37988	During the entire pregnancy
Ratanajamit C	2003	156	3328	2379	57796	During the entire pregnancy
Fig 4. maternal exposure to sulfonamides on offspring’s congenital malformations-subgroup analysis by types of malformations
author	year	a	b	c	d	congenital malformations
Czeizel AE	2004	34	163	4445	37988	CM of the circulatory system
Hansen C	2016	109	6579	93	6595	CM of the circulatory system
Czeizel AE	2004	32	163	4684	37988	CM of the musculoskeletal system
Hansen C	2016	18	6670	13	6675	CM of the musculoskeletal system
Hansen C	2016	8	6680	7	6681	Cleft lip ± palate
Czeizel AE	2004	4	163	1370	37988	Cleft lip ± palate
Hill L	1988	28	15	648	661	Cleft lip ± palate
Fig 5. maternal exposure to sulfonamides on spontaneous abortion
author	year	a	b	c	d
Prasad MH	1996	166	398	138	498
Ratanajamit C	2003	90	624	3257	21975
Muanda FT	2018	25	77	6587	65536
Fig 6. maternal exposure to sulfonamides on preterm birth / low birth weight
author	year	a	b	c	d
Yang J	2011	64	383	1224	13313
Prasad MH	1996	43	521	35	601
Ratanajamit C	2003	243	3241	3945	56230
S4 Fig. maternal exposure to single sulfonamides on offspring’ s congenital malformations
author	year	a	b	c	d
Czeizel AE	2004	140	163	22703	37988
Prasad MH	1996	12	552	6	630
Ratanajamit C	2003	156	3328	2379	57796
Crider KS	2009	146	42	13009	4899
Damkier P	2019	1246	21438	42047	759601
